# Supplementary material for: Effects of speed, agility and quickness training programme on cognitive and physical performance in preadolescent soccer players
Source: PLoS One. 2022 Dec 1;17(12):e0277683. doi: 10.1371/journal.pone.0277683 (PMC9714860; doi:10.1371/journal.pone.0277683)
Supplement: S1 File — (XLSX) [file pone.0277683.s001.xlsx]

## Sheet: 5m (s)
	SSG group										SAQ group
Pre	1.33	1.26	1.31	1.31	1.34	1.29	1.19	1.19	1.26	1.31	1.31	1.32	1.35	1.3	1.14	1.32	1.31	1.16	1.32	1.14	1.27
Post	1.28	1.26	1.31	1.28	1.17	1.19	1.13	1.21	1.28	1.3	1.28	1.18	1.34	1.18	1.12	1.25	1.28	1.06	1.33	1.16	1.19

## Sheet:  20m (s)
	SSG group										SAQ group
Pre	4.26	4.15	4.07	4.28	4.1	4.13	3.71	3.75	4	4.28	3.97	4.26	4.53	3.93	3.57	3.86	4	3.65	4.18	3.62	4.01
Post	4.1	4.26	4.08	4.32	4.14	3.92	3.6	3.83	3.97	4.22	3.92	4.12	4.4	3.85	3.58	3.83	3.96	3.61	4.27	3.51	3.88

## Sheet: S90 (s)
	SSG group										SAQ group
Pre	8.81	8.63	7.44	9.16	8.5	7.75	7.2	7.93	7.61	8.23	8.65	7.99	8.36	8.31	7.06	8.03	8.16	7.45	8.31	7.2	8.78
Post	9.29	8.45	9.12	9.78	8.16	8.6	7.03	7.92	7.35	7.82	8.94	8.48	9.28	8.75	6.96	7.11	8.02	7.38	8.26	7.4	7.07

## Sheet: Flanker congruent (ms)
	SSG group										SAQ group
Pre	737.75	775.635	719.1	748.349	823.912	766.051	908.906	741.052	626.558	770.03	826.619	792.96	846.035	920.244	678.412	745.032	785.589	835.808	784.066	887.288	839.266
Post	722.503	618.427	697.139	768.58	899.188	633.434	660.482	687.234	713.52	700.149	800.631	604.425	878.602	900.584	654.089	649.773	657.057	720.383	755.862	808.08	750.346

## Sheet: Flanker incongruent (ms)
	SSG group										SAQ group
Pre	865.512	752.558	989.622	912.086	1006.57	907.879	800.125	811.924	714.294	998.879	915.8	942.508	1109.25	974.622	778.678	902.382	1088.52	999.904	798.311	910.125	893.318
Post	920.331	626.965	887.207	846.28	886.825	748.915	911.484	845.434	768.921	917.739	889.548	741.113	971.045	932.617	701.923	746.616	862.034	893.679	898.345	900.072	777.693

## Sheet: Visual search 5items (ms)
	SSG group										SAQ group
Pre	1040.24	910.688	1342.19	1008.33	1382.36	1524.29	1194.15	861.488	1081.64	1039.79	1050.57	1230.86	1553.33	1353.64	848.146	829.35	1036.62	888.179	1502.72	1107	1378.05
Post	931.917	827.417	1150.5	993.472	1038.34	1347.23	1031.33	947.929	981.798	1129.62	913.312	909.233	1450.21	1347.63	726.571	879.567	946.048	978.143	1305.88	1221.43	1044.36

## Sheet: Visual search 10items (ms)
	SSG group										SAQ group
Pre	1340.43	1208.43	1376.17	1060.06	1722.62	1803.88	1778.1	998.367	1294.14	1326.9	1324.4	1466.23	1545.85	1746.92	1076.58	1294.42	1165.57	1283.94	1521.21	1334.57	1400.4
Post	1109.89	993.476	1342.57	1188.81	1326.6	1569.29	1287.08	1201	1168.49	1208.75	936.417	1174.64	1629.92	1312.45	911.583	1077.94	1243.03	1465.3	1540.08	1345.24	1450.5

## Sheet: Visual search 15items (ms)
	SSG group										SAQ group
Pre	1369.61	1525.08	1804.75	1092.33	1817.07	1615	1693.57	1139.84	1748.89	1646	1173.66	1300.07	1978.17	1991.42	1407.08	1206.88	1259.13	1716.83	1950.19	1489.58	1832.46
Post	1294.7	1059.34	1294.96	1405.76	1363.32	1669.18	1543.42	1303.44	1527.26	1383.49	1117.25	1185.73	1894.11	1631.57	1135.33	1122.64	1262.6	1620.25	1495.02	1281.6	1617.34

## Sheet: Visual search 20items (ms)
	SSG group										SAQ group
Pre	1499.3	2003.32	1786.58	2149.56	2038.7	1870.85	1355.08	1248.38	1810.47	1424.68	1532.6	1401.23	2202.6	2122.92	1342.5	1344.17	1457.67	1871.33	1646.17	1738.42	2019.67
Post	1637.01	1188.32	2029.08	1403.92	2012.67	1738.69	1547.69	1247.78	1535.93	1747.75	1213.92	1232.5	2277.61	1748.83	1275.21	1267.05	1223.67	1622.67	1294	1477.48	1594.9
